# Supplementary material for: Changes in magnetic resonance imaging relaxation time on postmortem magnetic resonance imaging of formalin-fixed human normal heart tissue
Source: BMC Med Imaging. 2021 Sep 23;21:134. doi: 10.1186/s12880-021-00666-5 (PMC8459544; doi:10.1186/s12880-021-00666-5)
Supplement: Supplementary file 1 — Additional file 1. The cause of death and data on subjects’ cardiovascular risk. [file 12880_2021_666_MOESM1_ESM.xls]

## Sheet: Sheet1
	supplementary Table 1. the cause of death and data on subjects’ cardiovascular risk
	case No	age	sex	Immediate cause of death	Intermediate cause of death	Underlying cause of death	Hypertension	DM	Smoking	Hypercholesterolemia
	case 1	59	M	hemorrhagic shock	multiple organ failure	Hepatocellular carcinoma rupture	ー	ー	ー	ー
	case 2	72	M	Congestive pulmonary edema with severe bleeding	acute myeloid leukemia	myelodysplastic syndrome	＋	＋	＋	ー
	case 3	71	M	septicemia	Lung tumor thrombotic microthrombosis	hepatocellular carcinoma	ー	ー	＋	ー
	case 4	92	M	Septicemia with MRSA infection	Infective endocarditis	Right upper arm subcutaneous tumor	＋	ー	＋	＋
	case 5	62	M	cardiac failure	Lung tumor thrombotic microthrombosis	Gastrectomy for gastric ulcer	＋	ー	＋	ー
	case 6	79	F	hemorrhagic shock	Hepatocellular carcinoma rupture		＋	ー	ー	ー
	case 7	78	M	Congestive heart failure with bilateral pneumonia	Chronic atrial tachycardia	Unresectable advanced gastric cancer	＋	ー	＋	＋
	case 8	70	M	acute hepatitis	Malignant lymphoma recurrence	malignant lymphoma	ー	＋	ー	＋
	case 9	76	F	septicemia	multiple myeloma	adenocarcinoma in situ	＋	ー	ー	ー
	case10	59	M	hemorrhagic shock	Primary neuroendocrine carcinoma of the esophagus		ー	＋	ー	ー
	case11	59	F	malnourished condition	carcinomatous pleurisy	thoracic esophageal cancer	ー	ー	ー	ー
	case12	76	M	multiple organ failure	Acute cardiac failure	pancreatic head cancer	＋	ー	ー	ー
	case13	20	M	cerebral hemorrhage	Acute subdural hematoma	pulmonary embolism	＋	＋	＋	ー
	case14	48	F	Acute respiratory failure	Uremia, Septicaemia	Adenosquamous epithelial carcinoma of the intrahepatic bile duct	−	−	−	−
	case15	9	F	pulmonary edema	respiratory failure	acute lymphoblastic leukemia	ー	ー	ー	ー
	case16	91	M	Incomplete lung formation	Pulmonary hypertension		ー	ー	ー	ー
	case17	75	F	multiple organ failure	cancerous peritonitis	Cancer of the ascending colon	＋	ー	＋	＋
	case18	75	M	liver failure	metastatic liver tumor	alcoholic liver cirrhosis	ー	ー	＋	ー
	case19	52	F	Pancreatic tail cancer	Carcinomatous peritonitis with massive ascites		ー	ー	＋	ー
	case20	72	M	respiratory failure	Peripheral T-cell lymphoma non-specific type	prostate cancer	＋	ー	ー	ー
	case21	71	M	multiple organ failure	Pulmonary congestion and ascites	Bile duct neuroendocrine cell carcinoma	＋	＋	＋	ー
